# Supplementary material for: Genome-Wide Identification and Expression Analysis of BBX Transcription Factors in Iris germanica L
Source: Int J Mol Sci. 2021 Aug 17;22(16):8793. doi: 10.3390/ijms22168793 (PMC8396303; doi:10.3390/ijms22168793)
Supplement: Supplementary file 1 [file ijms-22-08793-s001.zip]

Archive with 1 entries (1 files):
- ijms-1314176-supplementary.pdf
